# Supplementary material for: HIV-1 Diversity, Transmission Dynamics and Primary Drug Resistance in Angola
Source: PLoS One. 2014 Dec 5;9(12):e113626. doi: 10.1371/journal.pone.0113626 (PMC4257534; doi:10.1371/journal.pone.0113626)
Supplement: Table S1 — Minor mutations and natural polymorphisms detected in the PR of drug-naive patients from Luanda. (XLS) [file pone.0113626.s001.xls]

## Sheet: Table S1
Table S1 - Minor mutations and natural polymorphisms detected in the PR of drug-naive patients from Luanda.
Codons	Patients (n)																	P value (Angola vs World)#
	Angola											World *
	A	C	D	F1	G	AG	13_cpx	U	A	B	A	C	D	D	F	G	AG	A	C	D	F	G	G	AG
	(n =21)	(n = 25)	(n = 13)	(n = 13)	(n = 15)	(n = 15)	(n = 3)	(n = 8)	(n =1524)	(n =7407)	(n = 3736)	(n = 7638)	(n = 512)	(n = 1373)	(n = 817)	(n = 1208)	(n = 3183)
L10I	6	1	3	3	2	1					411	122		47	77	212	166	0.0132	0.875	0.0098	0.0992	1	1	0.7381
L10V	4	-	-	9	2	2					250	-	-	-	250	35	267	0.0009	-	-	< 0.0001	0.073		0.8242
V11I	-	-	-	1		2					-	-	-	-	0	-	73	-	-	-	0.0133	-		0.0496
T12A	-	1	-	-	2	-	-	-	-	-	-	107		-	-	37	-	-	0.8019	-	-	0.0801		-
T12I	-	-	-	1		-	-	-	-	-	-	-	-	-	33		-	-	-	-	0.4218			-
T12K	-	-	-	1	2	-	-	-	-	-	-	-	-	-	25	36	-	-	-	-	0.3409	0.0806		-
T12M	-	-	-	1		-	-	-	-	-	-	-	-	-	8	-	-	-	-	-	0.1331	0.0001		-
T12N	-	-	-	-	2	-	-	-	-	-	-	-	-	-	-	0	-	-	-	-	-	-		-
T12P	-	-	1	-	-	1					-	-		21	-	-	0	-	-	0.1885	-	-		< 0.0001
T12S	-	18	2	-	-	1					-	5041		32	-	-	0	-	0.6738	0.0385	-	-		< 0.0001
I13A	-	-	-	-	1	1					-	-	-	-	-	0	225	-	-	-	-	0.0123		0.6568
I13V	17	4	2	11	14	14					3250	298		919	123	1184	2928	0.6209	0.0096	0.0002	< 0.0001	0.2677		0.7753
K14E	-	2	-	-	-	-	-	-	-	-	-	0		-	-	-	-	-	< 0.0001	-	-	-	-	-
K14R	2	2	1	1	12	9					1569	840		84	98	773	1942	0.0053	0.8743	0.5624	1	0.2805		0.9809
I15L	-	-	-	-	-	1					-	-		-	-	-	64	-	-	-	-	-	-	0.7204
I15V	7	19	-	8	4	3					1137	6492		-	621	181	226	0.96	0.3289	-	0.3232	0.2642		0.1524
G16A	1	-	-	-	-	-					60	-		-	-	-	-	0.7830	-	-	-	-	-	-
G16E	9	4	-	2	-	6					523	458		-	131	-	700	0.0005	0.0935	-	1	-	-	0.1721
L19I	1	11	3	1	1	-					112	4736		84	47	64		0.8661	0.1	0.0432	0.5136	0.5613		-
L19P	-	-	-	1	-	3					-	-	-	-	0	-	477	-	-	-	0.0145	-	-	0.857
L19T	-	6	-	-	-	-	-	-	-	-	-	1069		-	-	-	-	-	-	-	-	-	-	-
L19V	2	8	2	-	-						0	840		0	-	-	-	< 0.0001	0.0025	< 0.0001	-	-		-
K20I	1	-	-	-	15	14					164	-	-	-	-	1184	3024	0.6928	-	-	-	1		0.7662
K20M	1	-	-	1	-	-					0	-	-	-	15	-	-	< 0.0001	-	-	0.225	-	-	-
K20R	6	5	2	5	-	-					523	1375		136	245	-	-	0.1096	0.9991	0.6698	0.5463	-	-	-
K20V	-	-	-	-	-	1					-	-			-	-	35	-	-	-	-	-	-	0.4166
E34K	-	-									-	-			-	-		-	-
L33F	-	-	1	-	-						-	-		33	-	-		-	-	0.0094	-	-	-	-
E35D	13	4	5	12	6	3					3437	1991		247	735	628	732	< 0.0001	0.3592	0.0697	1	0.4393		0.9742
E35G	-	-	-	-	1	-	-	-	-	-	-	-	-	-	-	0	-	-	-	-	-	0.0123		-
E35N	1	-	-	-	-	1					60	-	-	-	-	-	80	0.8806	-	-	-	-	-	0.8432
M36I	21	21	10	13	15	14					3661	6492		851	784	1196	3119	0.8994	0.8877	0.3914	1	1		0.7204
M36L	-	3	-	-	-	-	-	-	-	-	-	244		-	-	-	-	-	0.0547	-	-	-		-
M36V	-		-	-	-	-	-	-	-	-	-			-	-	-	-	-		-	-	-		-
N37A	-	1	-	-	-	-	-	-	-	-	-	0		-	-	-	-	-	< 0.0001	-	-	-		-
N37D	2	-	4	1	-	-					560	-		107	60	-	-	0.694	-	0.0158	1	-		-
N37E	2	-	-	-	-	-					45	-	-	-	-	-	-	0.0148	-	-	-	-		-
N37S	-	2	-	1	3	6					-	649		-	0	29	207	-	0.787	-	0.0157	0.006		< 0.0001
P39A	1	-	-	-	-	-					0	-		-	-	-	-	< 0.0001	-	-	-	-	-	-
P39Q	-	1	-	-	-	-					-	0		-	-	-	-	-	-	< 0.0001	-	-	-	-
P39S	-	1	1	-	-	2					-	-		44	-	-	70	-	0.7191	0.3501	-	-	-	0.0426
P39T	-	-	1	-	-	-	-	-	-	-	-	-		15	-	-	-	-		0.1407	-	-	-	-
R41K	15	21	13	13	15	15					3587	6416		1318	744	1160	2960	< 0.0001	0.7848	1	0.6186	1		0.5790
R57K	3	-	-	11	-	-					1718	-		-	686	-	-	0.0071	-	-	1	-		-
Q61H	-	-	-	2	1	-					-	-		-	12	0	-	-	-	-	0.0185	0.0123		-
Q61N	-	-	1	-	-	-					-	-		29	-	-	-	-	-	0.2441		-		-
Q61N					-	-						-					-		-			-		-
I62M					-	-						-					-		-			-		-
I62V	2	-	5	3	-	-					168	-		206	98	-	-	0.7208	-	0.0484	0.2032	-		-
L63A		-				-						-					-		-					-
L63H		-				-						-					-		-					-
L63N		-	-	-	2	-					-	-		-	-	0	-	-	-	-	-	0.0001		-
L63P	2	-	3	-	2	3					411	-		426	-	230	509	0.8749	0.6529	0.7648	-	0.7495		0.9446
L63S		-		-
L63Q	-	-	-	-	-	1					-	-	-	-	-	-	0	-	-	-	-	-		< 0.0001
L63S	-	2	5	-	-	-					-	359		80	-	-	-	-	0.7606	0.0007	-	-		-
L63T	4	7	2	-	-	-					163	2521		58	-	-	-	0.0041	0.2658	0.1058	-	-		-
L63V	4	5	-	12	2	1					135	556		-	147	0	0	0.0016	0.04	-	< 0.0001	0.0001		< 0.0001
I64L
I64V
I64L	-	-	-	-	1	2					-	-	-	-	-	41	194	-	-	-	-	0.4098		0.531
I64M	-	1	1	-	-	-	-	-	-	-	-	84		0	-	-	-	-	< 0.0001	0.0094	-	-		-
E65D	-	-	1	11	-	1					-	-		165	196	-	0	-	-	1	< 0.0001			< 0.0001
C67E	-	-	-	-	4	-	-	-	-	-	-	-		-	-	411	-	-	-	-	-	0.7846		-
C67G	-	-	-	-	2	-	-	-	-	-	-	-		-	-	18	-	-	-	-	-	0.0235		-
C67N	-	-	1	-		-	-	-	-	-	-	-		0	-	-	-	-	-	0.0094	-	-		-
C67S	-	-	-	-	2	-	-	-	-	-	-	-		-	-	145	-	-	-	-	-	0.6994		-
C67Y	-	3	-	1	-	-	-	-	-	-	-	0		-	0	-	-	-	< 0.0001	-	0.0157	-		-
H69K	19	-	1	-	1148	15					3624	-		47	-	15	3088	0.271	-	0.3689	-	1		0.9339
H69Q	1	-	2	1	-	-					71	-		77	74	-	-	0.8763	-	0.1668	1	-	-	-
H69R	1	-		-	-	-					0	-		-	-	-	-	< 0.0001	-	-	-	-	-	-
H69Y	-	-	1	3	-	-					-	-		220	35	-	-	-	-	0.7052	0.0184	-	-	-
K70R	-	-			-	-					-	-				-	-	-	-			-	-	-
I72V	-	-			-	-					-	-				-	-	-	-			-	-	-
K70Q	-	-	-	1	-	-					-	-			0	-	-	-	-	-	0.0157	-	-	-
K70R	4	-	1	2	1	3					273	-		84	27	110	350	0.1022	-	0.5624	0.0725	1		0.5743
A71P	-	1		-	-	-					-	0		-	-	-	-	-	< 0.0001	-	-	-	-	-
A71T	-	1		-	-	-					-	497		-	-	-	-	-	0.9193	-	-	-	-	-
A71V	-	-	2	-	-	-					-	-		0	-	-	-	-	-	< 0.0001	-	-	-	-
I72M	-	-		-	-	1					-	-		-	-	-	73	-	-	-	-	-	-	0.7924
I72T	-	-	1	4	-	-					-	-		62	188	-	-	-	-	0.4553	0.5114	-	-	-
I72V	-	-	-	-	1	-					-	-		-	-	19	-	-	-	-	-	0.2202		-
V77L	-	-	-	-	-	1					-	-		-	-	-	0	-	-	-	-	-		0.0123
V77I	-	-	-	1	-	-					-	-		-	61	-	-	-	-	-	1	-	-	-
P79I	-	-	-								-	-		-				-	-	-
V82I	-	-	-	-	14	2					-	-		-		6798	102	-	-	-	-	0.9024		0.1397
L89F	-	-	-	1	-	-					-	-		-	0	-	-	-	-	-	0.0157	-	-	-
L89I	2	-	-	-	2	1					0	-	-	-	-	22	53	< 0.0001	-	-	-	0.0332		0.4941
L89M	19	23	-	12	13	14					3661	6340		-	400	1184	1148	0.0985	0.3527	-	0.0016	0.0385		0.5379
T91V	2	-	-	-	-	-					64	-	-	-	-	-	-	0.0596	-	-	-	-	-	-
I93L	2	24	9	-	-	-					897	7333		47	-	-	-	0.1953	0.6102	< 0.0001	-	-	-	-
*According to the Stanford HIV Drug Resistance Database; #Fisher exact test; Common accessory mutations are in bold letters; Common highly polymorphic compensatory mutations are in bold underline letters.
